# Supplementary material for: A Novel Rabbit Immunospot Array Assay on a Chip Allows for the Rapid Generation of Rabbit Monoclonal Antibodies with High Affinity
Source: PLoS One. 2012 Dec 26;7(12):e52383. doi: 10.1371/journal.pone.0052383 (PMC3530603; doi:10.1371/journal.pone.0052383)
Supplement: Table S1 — Efficiency of rabbit ISAAC for producing RaMoAbs. (XLS) [file pone.0052383.s004.xls]

## Sheet: Sheet1
Table S1. Efficiency of rabbit ISAAC for producing RaMoAbs
Antigen		HEL		pTAK1-peptide
				without blocking				with blocking
Rabbit				A	B	total		A	B	total
Blood (ml)		20		20	20	40		10	30	40
Number of chips used		14		12	12	24		2	9	11
IgG+ cells analyzed		547000		450000	325000	775000		80000	290000	370000
Spot-forming cells		339		324	269	593		69	235	304
% of spot-forming cells in total IgG+ B-cells		0.0619744		0.072	0.0827692	0.0765161		0.08625	0.0810345	0.0821622
Retrieved cells		189		144	128	272		51	123	174
Amplified VH+VL cDNA pairs		56		50	78	128		13	59	72
Produced antibodies		55		47	71	118		8	55	63
Antigen-specific antibodies		24		20	44	64		4	15	19
Phosphorylated TAK1 peptide-specific antibodies		-		1	4	5		4	14	18
